# Supplementary material for: Effect of Zinc Oxide Nanoparticles on the Physiological and Biochemical Responses of Coffea arabica L. Exposed to Glyphosate
Source: Nanomaterials (Basel). 2025 Dec 27;16(1):39. doi: 10.3390/nano16010039 (PMC12788123; doi:10.3390/nano16010039)
Supplement: Supplementary file 1 [file nanomaterials-16-00039-s001.zip]

Archive with 1 entries (1 files):
- nanomaterials-4055629-supplementary.pdf
